# Supplementary material for: Physical and Gastrointestinal Digestive Properties of Sodium Caseinate Emulsions Regulated by Four Different Polysaccharides
Source: Gels. 2025 Dec 1;11(12):968. doi: 10.3390/gels11120968 (PMC12732494; doi:10.3390/gels11120968)
Supplement: Supplementary file 1 [file gels-11-00968-s001.zip]

Archive with 1 entries (1 files):
- gels-4007585-supplementary.pdf
